# Supplementary material for: Staphylococcus aureus ST1 promotes persistent urinary tract infection by highly expressing the urease
Source: Front Microbiol. 2023 Feb 22;14:1101754. doi: 10.3389/fmicb.2023.1101754 (PMC9992547; doi:10.3389/fmicb.2023.1101754)
Supplement: Supplementary file 1 [file Data_Sheet_1.zip]

Archive with 3 entries (3 files):
- Supplementary Figures.docx
- Table S1.xlsx
- Table S2.xlsx
