# Supplementary material for: Staphylococcus aureus ST1 promotes persistent urinary tract infection by highly expressing the urease
Source: Front Microbiol. 2023 Feb 22;14:1101754. doi: 10.3389/fmicb.2023.1101754 (PMC9992547; doi:10.3389/fmicb.2023.1101754)
Supplement: Supplementary file 1 [file Data_Sheet_1.zip › Table S1.xlsx]

## Sheet: Sheet1
Table S1. The primers for UTI-ST1 ureC and agrA mutant construction
Number	Gene	Primer Sequence	Length (bp)
1	ureC-A	TTATCCACTTCCAATGTCATTAATATACTACTATTC	36
2	ureC-B	CACCGTTATCTCCGAATACA	20
3	ureC-C	TGTATTCGGAGATAACGGTGTTGCCAATTTGTCAAATTCA	40
4	ureC-D	TACTTCCAATCCAATGCAAGTGGAATAGCACGAACA	36
5	agrA-A	TTATCCACTTCCAATGTGTAAGATTGCCATTATGGG	36
6	agrA-B	AGTCAGTTAACGGCGTATTC	20
7	agrA-C	GAATACGCCGTTAACTGACTGATCGTCTTCGCAAATGAAA	40
8	agrA-D	GAATACGCCGTTAACTGACTGATCGTCTTCGCAAATGAAA	36
9	ureC SmaI-F	GAGCCCGGGTAAGTTAATCACAGTACATC	29
10	ureC-BamHI-R	GCCGGATCCAATTGATGGGCTATATCTC	28
11	agrA-SmaI-F	GAGCCCGGGGAAGACGATCCAAAACAAAG	29
12	agrA-BamHI-R	GCCGGATCCTTAACTGACTTTATTATCTT	29
