# Supplementary material for: Staphylococcus aureus ST1 promotes persistent urinary tract infection by highly expressing the urease
Source: Front Microbiol. 2023 Feb 22;14:1101754. doi: 10.3389/fmicb.2023.1101754 (PMC9992547; doi:10.3389/fmicb.2023.1101754)
Supplement: Supplementary file 1 [file Data_Sheet_1.zip › Table S2.xlsx]

## Sheet: Sheet1
Table S2. Strains applied in in-vitro experiments
No.	Name	Source	Patient's gender	Patient's age	SPA type	MLST type
1	15-0068	urine	m	87	t321	ST1
2	15-0092	urine	f	87	t321	ST1
3	15-0144	urine	f	85	t321	ST1
4	15-0163	urine	f	87	t321	ST1
5	15-0215	urine	m	77	t321	ST1
6	15-0306	urine	m	75	t321	ST1
7	15-0452	urine	f	79	t321	ST1
8	15-0200	urine	m	87	t321	ST1
9	12-0771	urine	f	89	t321	ST1
10	18-0879	urine	m	73	t127	ST1
11	20-0108	urine	f	73	t548	ST5
12	19-0410	urine	m	79	t002	ST5
13	19-0728	urine	m	79	t002	ST5
14	18-0688	urine	m	95	t002	ST5
15	18-0691	urine	f	96	t002	ST5
16	17-0570	urine	m	39	t311	ST5
17	17-0790	urine	m	62	t002	ST5
18	16-0477	urine	f	63	t002	ST5
19	15-0111	urine	m	83	t002	ST5
20	29-223-36	urine	m	81	t002	ST5
21	20-0192	urine	m	53	t034	ST398
22	19-0385	urine	f	59	t8100	ST398
23	19-0877	urine	m	53	t034	ST398
24	17-0653	urine	f	51	t034	ST398
25	16-0791	urine	m	70	t034	ST398
26	20-0011	urine	m	53	t034	ST398
27	20-0070	urine	f	66	t034	ST398
28	20-0083	urine	m	15	t034	ST398
29	16-0603	urine	f	57	t2383	ST398
30	20-0397	urine	f	64	t034	ST398
31	15-0550	urine	m	53	t803	ST7
32	15-0628	urine	m	34	t1361	ST7
33	16-0780	urine	f	31	t605	ST7
34	15-0371	urine	m	77	t2932	ST7
35	18-0695	urine	f	91	t091	ST7
36	15-0332	urine	m	23	t796	ST7
37	18-0554	urine	m	91	t091	ST7
38	19-0881	urine	f	17	t091	ST7
39	20-0375	urine	f	70	t091	ST7
40	20-0269	urine	m	63	t3932	ST7
41	18-0900	blood	m	95	t321	ST1
42	19-0579	sputum	m	97	t127	ST1
43	16-0139	sputum	f	86	t321	ST1
44	218-70	sputum	m	63	t127	ST1
45	15-0029	sputum	m	87	t321	ST1
46	15-0052	sputum	m	88	t321	ST1
47	20-0017	sputum	m	90	t127	ST1
48	16-0829	sputum	m	85	t321	ST1
49	226-33	wound	m	72	t127	ST1
50	18-0575	sputum	m	90	t127	ST1
51	29-223-27	sputum	m	81	t002	ST5
52	15-0103	sputum	m	83	t002	ST5
53	15-0197	sputum	m	84	t311	ST5
54	16-0939	skin	m	14	t2460	ST5
55	17-0144	sputum	m	68	t002	ST5
56	18-0807	sputum	m	75	t2460	ST5
57	19-0226	sputum	m	86	t002	ST5
58	20-0172	sputum	m	46	t311	ST5
59	20-0314	skin	m	23	t062	ST5
